# Supplementary material for: Richness and biogeography of Pteridoflora in montane forests of eastern Mexico
Source: PLoS One. 2026 May 7;21(5):e0346965. doi: 10.1371/journal.pone.0346965 (PMC13152183; doi:10.1371/journal.pone.0346965)
Supplement: S1 Appendix — This file contains two sheets: 1) A comprehensive checklist detailing species presence by state, subprovince, geographic distribution, and elevation range. 2) A list of excluded names and synonyms for taxa that were not verified or do not naturally occur in the study area. (XLSX) [file pone.0346965.s001.xlsx]

## Sheet: List
State: Coahuila (C), Durango (D), Guanajuato (G), Hidalgo (H), Nuevo León (N), Puebla (P), Querétaro (Q), San Luis Potosí (S), Tamaulipas (T), Veracruz (V), Zacatecas (Z); * = New record, ** = Range extension. Subprovince: Serranía de El Burro (SB), Sierras y Llanuras Coahuilenses (LC), Sierra de la Paila (SP), Pliegues Saltillo-Parras (PS), Sierras Transversales (ST), Sierras y Llanuras Occident…
ID	Specie	State	Subprovince	Geographic distribution	Elevation
	LYCOPODIIDAE
I	ISOETACEAE
1	Isoetes mexicana Underw.	H	CH	Mx	2081
2	Isoetes tamaulipana Mora-Olivo, A. Mend. & Mart.-Aval.	T	SC	End	494
II	LYCOPODIACEAE
3	Diphasiastrum thyoides (Humb. & Bonpl. ex Willd.) Holub	H, P, V	CH	Nt	1028-2126
4	Huperzia beiteliana Mickel	S	CH	Mx	1974
5	Huperzia javanica (Sw.) C.Y.Yang	H	CH	Cos	1028-1605
6	Lycopodiella alopecuroides (L.) Cranfill	P	CH	A	866
7	Lycopodium clavatum L.	Q, H, P, V	CH	Nt	228-2126
8	Palhinhaea cernua (L.) Franco & Vasc.	T, H, P	ST, CH	Cos	184-1704
9	Phlegmariurus dichotomus (Jacq.) W.H. Wagner	T, S, Q, P	LO, GS, CH	Nt	557-1874
10	Phlegmariurus linifolius (L.) B. Øllg.	P	CH	Nt	854-1424
11	Phlegmariurus orizabae (Underw. & F.E.Lloyd) B.Øllg.	P*	CH	M	925
12	Phlegmariurus pithyoides (Schltdl. & Cham.) B. Øllg.	T, Q, P	GS, CH	Nt	1254-1874
13	Phlegmariurus pringlei (Underw. & F.E. Lloyd) B. Øllg.	S, H, P	CH	M	866-1859
14	Phlegmariurus reflexus (Lam.) B. Øllg.	H, P	CH	Nt	727-1471
15	Phlegmariurus taxifolius (Sw.) Á. Löve & D. Löve	T, S, P	GS, CH	Nt	866-2144
III	SELAGINELLACEAE
16	Bryodesma arizonicum (Maxon) Soják	N	GS	Na	1978
17	Bryodesma arsenei (Weath.) Soják	Q, H	CH	Mx	1183-2009
18	Bryodesma carnerosanum (T.Reeves) Li Bing Zhang & X.M.Zhou	C	ST	End	2094
19	Bryodesma eremophilum (Maxon) Soják	C	PS	Na	1418
20	Bryodesma extensum (Underw.) Soják	T, Q, H, P, V	GS, ST, CH	Mx	319-2475
21	Bryodesma parishii (Underw.) Soják	C, N, Z	SP, PS, ST, GS	Mx	1623-2159
22	Bryodesma peruvianum (Milde) Soják	T, Q, H	GS, CH	A	978-2475
23	Bryodesma rupincola (Underw.) Soják	T, Q, H	GS, CH	Na	978-2283
24	Bryodesma sartorii (Hieron.) Soják	T, Q, H, P	GS, CH	Nt	978-2646
25	Bryodesma sellowii (Hieron.) Soják	Q, H, P	CH	Nt	1183-2109
26	Bryodesma viridissimum (Weath.) Soják	C	LC, SP, PS	Na	1333-1786
27	Bryodesma wrightii (Hieron.) Soják	T, Q, H	GS, ST, CH	Na	912-2446
28	Didiclis hoffmannii (Hieron.) Li Bing Zhang & X.M.Zhou	T, S, Q, H, P	GS, ST, CH	Nt	558-1619
29	Gymnogynum silvestre (Aspl.) Li Bing Zhang & X.M.Zhou	H, P, V	CH	Nt	319-1512
30	Gymnogynum stellatum (Spring) Li Bing Zhang & X.M.Zhou	H, P, V	CH	Nt	184-1758
31	Lepidoselaginella lepidophylla (Hook. & Grev.) Li Bing Zhang & X.M.Zhou	C, T, D, Q, H, P	SP, ST, LO, GS, ST, CH	A	509-2475
32	Lepidoselaginella novoleonensis (Hieron.) Li Bing Zhang & X.M.Zhou	T, P	GS, ST, CH	Mx	509-2511
33	Lepidoselaginella ribae (Valdespino) Li Bing Zhang & X.M.Zhou	T, H	GS, CH	Mx	978-2109
34	Pulviniella gypsophila (A.R.Sm. & T.Reeves) Li Bing Zhang & X.M.Zhou	N, S	LO, GS	End	854-2159
35	Pulviniella pilifera (A.Braun) Li Bing Zhang & X.M.Zhou	T, S, Q, H, P	LO, GS, CH	Na	978-2150
36	Selaginella amoena Linden	H	CH	M	1092-2446
37	Selaginella apoda (L.) Spring	H, P, V	CH	Na	1347-1512
38	Selaginella arsiclada Valdespino	Q	CH	Mx	1052
39	Selaginella delicatissima Linden ex A. Braun	T, Q, H, P	GS, ST, CH	M	509-2475
40	Selaginella flexuosa Spring	H, P	CH	Nt	866-1347
41	Selaginella harrisii Underw. & Hieron.	T, Q, V	GS, CH	M	509-1724
42	Selaginella hirtifolia Valdespino	H*	CH	Mx	319
43	Selaginella illecebrosa Alston	H*	CH	M	1284
44	Selaginella lineolata Mickel & Beitel	Q, H, P	CH	M	342-2475
45	Selaginella martensii Spring	Q, P	CH	M	866-1874
46	Selaginella mixteca Mickel & Beitel	P	CH	Mx	1424
47	Selaginella notohybrida Valdespino	H, P*	CH	Mx	1770-2009
48	Selaginella oaxacana Spring	H*	CH	Nt	1092
49	Selaginella pallescens (C. Presl) Spring	T, Q, H, P, V	GS, ST, CH	Nt	792-2646
50	Selaginella polyptera Valdespino	H, P*	CH	M	319-1471
51	Selaginella porphyrospora A. Braun	T*, Q*, P	GS, CH	Nt	866-1471
52	Selaginella reflexa Underw.	S, Q, H, P	LO, CH	M	866-2475
53	Selaginella schaffneri Hieron.	S	CH	Mx	1138-1939
54	Selaginella schiedeana A. Braun	T, Q, H, P, V	GS, CH	Mx	176-1424
55	Selaginella stenophylla A. Braun	T, Q, H, P, V	GS, ST, CH	M	680-2475
56	Selaginella subrugosa Mickel & Beitel	H*	CH	Mx	1605
	POLYPODIIDAE
IV	ANEMIACEAE
57	Anemia adiantifolia (L.) Sw.	N, T, S, Q, H, P	LC, PS, GS, ST, CH	Nt	142 - 2475
58	Anemia hirsuta (L.) Sw.	T, P	GS, ST, CH	Nt	675-1078
59	Anemia hispida Kunze	H*, P	CH	Nt	319-1496
60	Anemia humilis (Cav.) Sw.	T*	ST	Nt	912
61	Anemia karwinskyana (C. Presl) Prantl	T*, H	GS, ST, CH	M	912-1543
62	Anemia mexicana Klotzsch	C, N, T, S, Q, H, P, V	LC, PS, LO, GS, ST, CH	Na	176-2530
63	Anemia munchii Christ	P	CH	Mx	1078
64	Anemia phyllitidis (L.) Sw.	NL, T, S, Q, H, P, V	LC, LO, GS, CH	Nt	300-2475
65	Anemia speciosa C. Presl	H*, V*	CH	Nt	176-755
66	Anemia tomentosa (Sav.) Sw.	T, G, H, P	SC, CH	Nt	494-1605
67	Anemia ×paraphyllitidis Mickel	P	CH	Nt	1078
68	Anemia ×semihirsuta Mickel	Q*, P	CH	Nt	1056-1078
V	ASPLENIACEAE
69	Asplenium abscissum Willd.	H, P	CH	Nt	1162-1384
70	Asplenium alatum Humb. & Bonpl. ex Willd.	P, V	CH	Nt	1471-2088
71	Asplenium athyrioides Fée	P	CH	Nt	792-1424
72	Asplenium auriculatum Sw.	Q, H, P, V	CH	Nt	1028-2126
73	Asplenium auritum Sw.	P	CH	Cos	601-1495
74	Asplenium blepharophorum Bertol.	H, P, V	CH	Nt	1028-2126
75	Asplenium castaneum Schltdl. & Cham.	N, T*, P	GS, CH	Nt	1204-2908
76	Asplenium cristatum Lam.	T, S, Q, H, P	GS, CH	Nt	319-1424
77	Asplenium cuspidatum Lam.	T, S, Q, H, P, V	GS, ST, CH	Nt	90-2126
78	Asplenium dianae A. R. Sm.	T	GS	End	720
79	Asplenium flabellulatum Kunze	P	CH	Nt	822-2475
80	Asplenium formosum Willd.	P	CH	Cos	1471
81	Asplenium fragans Sw.	P	CH	Nt	866
82	Asplenium gentryi A. R. Sm.	H	CH	Mx	1473
83	Asplenium ghiesbreghtii E. Fourn.	T, S, Q, H, V	GS, CH	Mx	2109
84	Asplenium glenniei Baker	H, Q	CH	Cos	485-1724
85	Asplenium hallbergii Mickel & Beitel	P	CH	Nt	1471-2442
86	Asplenium harpeodes Kunze	H*, P	CH	Nt	861-1471
87	Asplenium minimum M. Martens & Galeotti	T, Q, H, P	GS, ST, CH	Nt	297-1605
88	Asplenium miradorense Liebm.	H, P	CH	Nt	1092-1471
89	Asplenium monanthes L.	C, T, S, G, Q, H, P, V	LO, GS, ST, CH	Cos	912-2810
90	Asplenium monodon Liebm.	P	CH	Nt	854-1408
91	Asplenium nesioticum Maxon	N, S, H*	GS, CH	Nt	735-1354
92	Asplenium nigripes (Fée) Hook.	T, Q	ST, CH	Nt	912-1724
93	Asplenium otites Link	P*	CH	Nt	866
94	Asplenium palmeri Maxon	N, T, Q, H, P	LC, GS, CH	A	1160-2475
95	Asplenium potosinum Hieron.	N*, S	LO, GS	M	1106-1983
96	Asplenium praemorsum Sw.	T, Q, P, V	GS, ST, CH	Nt	912-2511
97	Asplenium pteropus Kaulf.	P	CH	Nt	2284
98	Asplenium pumilum Sw.	T, Q, H, P	GS, ST, CH	Nt	319-1605
99	Asplenium radicans L.	P	CH	Nt	1424
100	Asplenium resiliens Kunze	C, N, T, Z, S, Q, H, P	LC, PS, ST, LO, GS, CH	A	1160-3004
101	Asplenium scolopendrium L.	N	GS	Na	1624
102	Asplenium semipinnatum (Hieron.) A. R. Sm.	S	CH	End	426
103	Asplenium serra Langsd. & Fisch.	H, P, V	CH	Nt	866-2126
104	Asplenium serratum L.	P	CH	Nt	292
105	Asplenium sessilifolium Desv.	S, Q, H, P, V	LO, CH	Nt	985-2126
106	Asplenium soleirolioides A. R. Sm.	Q	CH	Mx	1052
107	Asplenium sphaerosporum A. R. Sm.	T, Q, H, P	GS, CH	M	866-2475
108	Asplenium tuerckheimii Maxon	H	CH	M	1347
109	Asplenium ultimum A. R. Sm.	N	GS	End	545
110	Asplenium uniseriale Raddi	P	CH	Nt	1251
111	Hymenasplenium hoffmannii (Hieron.) L. Regalado & Prada	Q*, P	CH	Nt	866-1509
112	Hymenasplenium laetum (Sw.) L. Regalado & Prada	P*	CH	Nt	866
113	Hymenasplenium riparium (Liebm.) L. Regalado & Prada	H*, P	CH	Nt	866-1471
VI	ATHYRIACEAE
114	Athyrium arcuatum Liebm.	H, P	CH	Nt	1384-2575
115	Athyrium bourgaei E.Fourn.	H, P	CH	M	931-2305
116	Diplazium altissimum (Jenman) C. Chr.	P	CH	Nt	866
117	Diplazium diplazioides (Klotzsch & H. Karst. ex Klotzsch) Alston	P	CH	Nt	866-1258
118	Diplazium donnell-smithii Christ	P	CH	M	1471
119	Diplazium drepanolobium A. R. Sm.	P*	CH	M	866-1454
120	Diplazium expansum Willd.	Q*, H*, P	CH	Nt	1052-1471
121	Diplazium franconis Liebm.	Q, H, P	CH	M	866-2475
122	Diplazium hians Kunze ex Klotzsch	P*	CH	Nt	866-1424
123	Diplazium lindbergii (Mett.) Christ	Q, P	CH	Nt	866-1424
124	Diplazium lonchophyllum Kunze	T, Q, H, P	ST, CH	A	854-2046
125	Diplazium plantaginifolium (L.) Urb.	P*	CH	Nt	236-866
126	Diplazium striatastrum Lellinger	P, V	CH	Nt	757-1471
127	Diplazium striatum (L.) C. Presl	P	CH	Nt	866-1471
128	Diplazium ternatum Liebm.	H, P, V	CH	M	755-1723
129	Diplazium urticifolium Christ	P	CH	Nt	1424
130	Diplazium werckleanum Christ	P*	CH	Nt	1162-1478
131	Diplazium ×subternatum Testo, Sundue & A.Vasco	P	CH	M	551
132	Ephemeropteris palmensis (Christ) R. C. Moran & Sundue	Q*	CH	M	2475
VII	BLECHNACEAE
133	Austroblechnum stoloniferum (Mett. ex E. Fourn.) Gasper & V.A.O. Dittrich	H, P, V	CH	M	1028-2126
134	Austroblechnum wardiae (Mickel & Beitel) Gasper & V.A.O. Dittrich	P	CH	Nt	2180
135	Blechnum appendiculatum Willd.	NL, T, Q, H, P, V	GS, ST, CH	Nt	558-2511
136	Blechnum gracile Kaulf.	T*, P	GS, CH	Nt	184-1874
137	Blechnum occidentale L.	T, Q, H, P, V	GS, CH	Nt	184-2928
138	Blechnum polypodioides Raddi	H*, P	CH	Nt	601-1471
139	Lomaridium fragile (Liebm.) Gasper & V.A.O. Dittrich	H*, P	CH	Nt	319-1424
140	Parablechnum falciforme (Liebm.) Gasper & Salino	P, V	CH	Nt	1424-2147
141	Parablechnum schiedeanum (Schltdl. ex C. Presl) Gasper & Salino	H, P, V	CH	Nt	866-2126
142	Woodwardia martinezii Maxon ex Weath.	H, P, V	CH	End	1028-2284
143	Woodwardia semicordata Mickel & Beitel	H, P, V	CH	M	866-2111
144	Woodwardia spinulosa M. Martens & Galeotti	N, T, Q, H, P, V	GS, CH	M	453-2511
VIII	CULCITACEAE
145	Culcita coniifolia (Hook.) Maxon	P*	CH	Nt	875
IX	CYATHEACEAE
146	Alsophila firma (Baker) D. S. Conant	Q, H, P, V	CH	Nt	757-2126
147	Cyathea bicrenata Liebm.	P	CH	M	228-1454
148	Cyathea costaricensis (Mett. ex Kuhn) Domin	P	CH	M	228-1158
149	Cyathea fulva (M. Martens & Galeotti) Fée	H, P, V	CH	Nt	792-2126
150	Cyathea godmanii (Hook.) Domin	P**	CH	M	931
151	Cyathea microdonta (Desv.) Domin	P*	CH	Nt	866
152	Cyathea myosuroides (Liebm.) Domin	P	CH	Nt	283-931
153	Cyathea schiedeana (C. Presl) Domin	P	CH	Nt	558-1424
154	Cyathea tuerckheimii R. M. Tryon	P	CH	M	727-1723
155	Sphaeropteris horrida (Liebm.) R. M. Tryon	P	CH	M	911-1471
X	CYSTOPTERIDACEAE
156	Cystopteris diaphana (Bory) Blasdell	T, Q, H, P, V	GS, CH	Cos	757-2575
157	Cystopteris membranifolia Mickel	Q, H**, P	CH	M	1471-2475
XI	DENNSTAEDTIACEAE
158	Dennstaedtia cicutaria (Sw.) T. Moore	T, S, Q, H, P	GS, CH	A	319-2094
159	Dennstaedtia cornuta (Kaulf.) Mett.	P	CH	Nt	866
160	Dennstaedtia distenta (Kunze) T. Moore	Q, H, P	CH	M	1042-2094
161	Dennstaedtia gracilis A.Rojas & Tejero	H	CH	A	1392
162	Histiopteris incisa (Thunb.) J.Sm.	V	CH	Cos	1896
163	Hiya nigrescens (Hook.) H. Shang	P	CH	Nt	866-1439
164	Hypolepis blepharochlaena Mickel & Beitel	H, P	CH	M	866-2111
165	Hypolepis repens (L.) C. Presl	H, P	CH	Nt	866-1454
166	Mucura bipinnata (Cav.) L.A.Triana & Sundue	T**, Q, H, V	GS, CH	A	721-2126
167	Mucura globulifera (Poir.) L.A.Triana & Sundue	N, T, Q, H, P	GS, ST, CH	A	564-2475
168	Pteridium aquilinum (L.) Kuhn	N, S, Q, H, P, V	LC, LO, GS, CH	M	453-2475
169	Pteridium caudatum (L.) Maxon	N, T, Q, H, P, V	LC, GS, ST, CH	Nt	572-2511
170	Pteridium esculentum (G.Forst.) Nakai	Q, H, P, V	CH	Nt	497-2475
XII	DICKSONIACEAE
171	Dicksonia navarrensis Christ	H, P, V	CH	Nt	866-2126
172	Lophosoria quadripinnata (J. F. Gmel.) C. Chr.	Q, H, P, V	CH	Nt	727-2511
XIII	DIDYMOCHLAENACEAE
173	Didymochlaena mesoamericana Li Bing Zhang & H.Shang	P*	CH	Nt	780-866
XIV	DRYOPTERIDACEAE
174	Arachniodes denticulata (Sw.) Ching	H, P, V	CH	Nt	866-1587
175	Bolbitis hastata (E. Fourn.) Hennipman	P	CH	M	866-1094
176	Ctenitis bullata A. R. Sm.	P*	CH	Mx	1113
177	Ctenitis equestris (Kunze) Ching	T, H, P*	GS, CH	Nt	926-1439
178	Ctenitis erinacea A. R. Sm.	H, P	CH	M	1028-1454
179	Ctenitis excelsa (Desv.) Proctor	H*	CH	Nt	319
180	Ctenitis hemsleyana (Baker ex Hemsl.) Copel.	H, P, V	CH	M	866-2009
181	Ctenitis interjecta (C. Chr.) Ching	P*	CH	M	1113
182	Ctenitis melanosticta (Kunze) Copel.	T, Q, H, P, V	GS, ST, CH	M	757-2009
183	Ctenitis mexicana A. R. Sm.	Q	CH	Mx	1439
184	Ctenitis nigrovenia (H. Christ) Copel.	Q, P	CH	Nt	866-1724
185	Ctenitis submarginalis (Langsd. & Fisch.) Ching	Q, P	CH	A	1162-1724
186	Dryopteris cinnamomea (Cav.) C. Chr.	C, T, Q, H, P	GS, CH	Na	1252-2475
187	Dryopteris filix-mas (L.) Schott.	C	LC	Cos	2219
188	Dryopteris futura A. R. Sm.	P*	CH	M	866
189	Dryopteris munchii A. R. Sm.	P	CH	Mx	2111
190	Dryopteris patula (Sw.) Underw.	T, P	GS, CH	Nt	1424-2180
191	Dryopteris pseudofilix-mas (Fée) Rothm.	N, Q, H ,P	CH	M	1254-2575
192	Dryopteris wallichiana (Spreng.) Hyl.	T, Q, H, P, V	GS, CH	Cos	1018-2511
193	Elaphoglossum affine (M. Martens & Galeotti) T. Moore	P*	CH	Nt	1424-2046
194	Elaphoglossum alan-smithii Mickel	P*	CH	Mx	1471
195	Elaphoglossum ellipticifolium A. Rojas	H, P	CH	M	866-1424
196	Elaphoglossum erinaceum (Fée) T. Moore	Q, H, P, V	CH	Nt	781-2305
197	Elaphoglossum glaucum T. Moore	Q, H, P, V	CH	M	866-2247
198	Elaphoglossum guatemalense (Klotzsch) T. Moore	T**, Q**, H, P**, V	GS, CH	M	866-1959
199	Elaphoglossum leebrowniae Mickel	H*, P	CH	Mx	866-1384
200	Elaphoglossum lindenii (Bory ex Fée) T.Moore	V	CH	Nt	2031
201	Elaphoglossum lonchophyllum (Fée) T. Moore	P*	CH	M	866-1424
202	Elaphoglossum longistipitatum A. Rojas	H	CH	M	2115
203	Elaphoglossum loreae Mickel	P*	CH	M	1113
204	Elaphoglossum mesoamericanum A. Rojas	H, P	CH	M	1078-2111
205	Elaphoglossum mexicanum (E. Fourn.) A. Rojas	P*	CH	M	2044
206	Elaphoglossum monicae Mickel	H*	CH	M	1605-1818
207	Elaphoglossum muelleri (E. Fourn.) C. Chr.	S, H, P, V	LO, CH	M	931-2305
208	Elaphoglossum obscurum (E. Fourn.) C. Chr.	H, P, V	CH	Mx	160-1773
209	Elaphoglossum paleaceum (Hook. & Grev.) Sledge	P*	CH	Nt	866-1439
210	Elaphoglossum parduei Mickel	P	CH	Mx	2111
211	Elaphoglossum peltatum (Sw.) Urb.	H, P, V	CH	Nt	866-2126
212	Elaphoglossum petiolatum (Sw.) Urb.	T, Q, H, P, V	GS, CH	Nt	857-2511
213	Elaphoglossum piloselloides (C. Presl) T. Moore	P	CH	Nt	2111
214	Elaphoglossum potosianum Christ	N, T, S, G, Q**, H, P**	LO, GS, CH	Mx	969-2277
215	Elaphoglossum pringlei (Davenp.) C. Chr.	P	CH	Mx	1770-2511
216	Elaphoglossum sartorii (Liebm.) Mickel	T, H, P, V	ST, CH	Nt	866-2115
217	Elaphoglossum seminudum Mickel	H, P*, V	CH	Mx	1028-2126
218	Elaphoglossum setosum (Liebm.) T. Moore	P*	CH	Nt	866
219	Elaphoglossum tenuifolium (Liebm.) T. Moore	P	CH	Nt	2046
220	Elaphoglossum vestitum (Schltdl. & Cham.) Schott ex T. Moore	Q, H, P	CH	Mx	866-1723
221	Elaphoglossum viride (E. Fourn.) C. Chr.	P	CH	Mx	1424-1856
222	Elaphoglossum xanthopodum Mickel	H*, P	CH	Mx	1092-1621
223	Megalastrum mexicanum R.C. Moran & J. Prado	Q*, H, P*	CH	Mx	866-1724
224	Megalastrum sparsipilosum R.C. Moran & J. Prado	Q*, H, P	CH	Mx	861-2011
225	Mickelia bernoullii (Kuhn ex Christ) R. C. Moran, Labiak & Sundue	P*	CH	Nt	866-1113
226	Olfersia cervina (L.) Kunze	P*	CH	Nt	184-866
227	Parapolystichum effusum (Sw.) Ching	P*	CH	Nt	875-1424
228	Phanerophlebia auriculata Underw.	N, T	LC, GS	Na	1160-1162
229	Phanerophlebia gastonyi Yatsk.	H, P*, V	CH	Mx	1347-2511
230	Phanerophlebia juglandifolia (Humb. & Bonpl. ex Willd.) J. Sm.	H, V	CH	Nt	1092-1703
231	Phanerophlebia macrosora (Baker) Underw.	Q, H, V	CH	M	1254-1959
232	Phanerophlebia nobilis (Schltdl. & Cham.) C. Presl	T, Q, H, P, V	GS, ST, CH	M	833-2875
233	Phanerophlebia remotispora E. Fourn.	S, Q, H, P, V	CH	M	220-2511
234	Phanerophlebia umbonata Underw.	C, N, T, S, Q	LC, PS, LO, GS, CH	Na	453-1874
235	Polystichum acrostichoides (Michx.) Schott	N, T	LC, PS, GS	Na	670-1505
236	Polystichum distans E. Fourn.	Q, H, P, V	CH	Nt	792-2297
237	Polystichum fournieri A. R. Sm.	P*, V	CH	Nt	1874-2511
238	Polystichum hartwegii (Klotzsch) Hieron.	P	CH	Nt	866-2511
239	Polystichum ordinatum (Kunze) Liebm.	H, P	CH	M	866-1454
240	Polystichum rachichlaena Fée	Q	CH	M	1254-2475
241	Stigmatopteris longicaudata (Liebm.) C. Chr.	P	CH	Nt	866
XV	EQUISETACEAE
242	Equisetum hyemale L.	T, S, H, P	LO, GS, ST, CH	Cos	710-2560
243	Equisetum myriochaetum Schltdl. & Cham.	T, Q, H, P	GS, CH	Nt	513-2446
244	Equisetum ×ferrissii Clute	Q**, P	CH	Na	1052-1471
245	Equisetum ×haukeanum Mickel & A. R. Sm.	P	CH	Mx	1471-2144
XVI	GLEICHENIACEAE
246	Dicranopteris flexuosa (Schrad.) Underw.	H*, P*	CH	A	1303-1384
247	Diplopterygium bancroftii (Hook.) A. R. Sm.	H, P	CH	Nt	866-1492
248	Gleichenella pectinata (Willd.) Ching	H, P	CH	Nt	680-1758
249	Sticherus ferrugineus (Desv.) J.Gonzales	P	CH	Nt	228-2111
250	Sticherus fulvus (Desv.) Ching	H, P*	CH	Nt	866-1881
251	Sticherus furcatus (L.) Ching	H, P	CH	Nt	866-1567
252	Sticherus underwoodianus (Maxon) Nakai	H, P, V	CH	M	1028-2126
XVII	HYMENOPHYLLACEAE
253	Abrodictyum rigidum (Sw.) Ebihara & Dubuisson	P*	CH	Nt	866-1471
254	Crepidomanes pyxidiferum (L.) Dubuisson & Ebihara	Q, P	CH	Nt	1254-1429
255	Didymoglossum bucinatum (Mickel & Beitel) Ebihara & Dubuisson	H, P*	CH	Mx	1484-1605
256	Didymoglossum krausii (Hook. & Grev.) C.Presl	T, P	GS, CH	Nt	833-1424
257	Didymoglossum petersii (A. Gray) Copel.	P	CH	A	1494
258	Didymoglossum reptans (Sw.) C. Presl	T, H, P, V	GS, ST, CH	Nt	866-1874
259	Hymenophyllum asplenioides (Sw.) Sw.	P	CH	Nt	866-1492
260	Hymenophyllum crispum Kunth	H	CH	Nt	1028-1384
261	Hymenophyllum fendlerianum J. W. Sturm	P*	CH	Nt	1162
262	Hymenophyllum fragile (Hedw.) C.V. Morton	P**	CH	Nt	1693
263	Hymenophyllum fucoides (Sw.) Sw.	P	CH	Nt	2111
264	Hymenophyllum hirsutum (L.) Sw.	P	CH	Cos	866-1113
265	Hymenophyllum maxonii Christ ex C. V. Morton	P*	CH	M	866-1424
266	Hymenophyllum microcarpum Desv.	P*	CH	Nt	866
267	Hymenophyllum myriocarpum Hook.	P	CH	Nt	866-2111
268	Hymenophyllum paucicarpum Jenman	P*	CH	Nt	866
269	Hymenophyllum polyanthos (Sw.) Sw.	H, P, V	CH	Nt	866-1471
270	Hymenophyllum pulchellum Schltdl. & Cham.	P*	CH	Nt	1094-1471
271	Hymenophyllum tegularis (Desv.) Proctor & Lourteig	H*, P V	CH	Nt	1028-2201
272	Hymenophyllum trapezoidale Liebm.	P	CH	Nt	866-1471
273	Hymenophyllum tunbrigense (L.) Sm.	Q, H, P	CH	Cos	1028-2201
274	Hymenophyllum undulatum (Sw.) Sw.	P	CH	Nt	866
275	Polyphlebium capillaceum (L.) Ebihara & Dubuisson	H, P	CH	Nt	861-1471
276	Polyphlebium diaphanum (Kunth) Ebihara & Dubuisson	T, H, V	ST, CH	Cos	912-1512
277	Trichomanes galeottii E. Fourn.	P	CH	Nt	184-1471
278	Trichomanes polypodioides L.	P	CH	Nt	866
279	Vandenboschia collariata (Bosch) Ebihara & K. Iwats.	P*	CH	Nt	1465
280	Vandenboschia radicans (Sw.) Copel.	Q, H, P, V	CH	Nt	866-1512
XVIII	LINDSAEACEAE
281	Odontosoria schlechtendalii (C. Presl) C. Chr.	P	CH	M	866-1723
XIX	LOMARIOPSIDACEAE
282	Lomariopsis mexicana Holttum	H, P*	CH	Mx	1028-1384
283	Lomariopsis recurvata Fée	P	CH	M	268-1258
XX	LONCHITIDACEAE
284	Lonchitis hirsuta L.	P, V	CH	Nt	601-1424
XXI	LYGODIACEAE
285	Lygodium venustum Sw.	T, S, Q, H, P, V	GS, ST, CH	Nt	92-1874
XXII	MARATTIACEAE
286	Danaea cuspidata Liebm.	P	CH	M	866-931
287	Danaea nodosa (L.) Sm.	P*	CH	Nt	866
288	Marattia laxa Kunze	H*, P	CH	M	755-1873
289	Marattia weinmanniifolia Liebm.	S, Q, H, P, V	CH	M	601-2126
XXIII	MARSILEACEAE
290	Marsilea macropoda Engelm. ex A. Braun	C, H	LC, CH	Na	967-1497
291	Marsilea mollis B. L. Rob. & Fernald	Q, H, P, V	CH	A	1183-2266
292	Marsilea vestita Hook. & Grev.	N	LC	A	208-378
XXIV	NEPHROLEPIDACEAE
293	Nephrolepis biserrata (Sw.) Schott	T, P	GS, CH	Cos	354-1387
294	Nephrolepis brownii (Desv.) Hovenkamp & Miyam.	T*, H*, P*	ST, CH	I	319-912
295	Nephrolepis cordifolia (L.) C. Presl	H*, P	CH	I	1092-1471
296	Nephrolepis pectinata (Willd.) Schott	P	CH	Nt	601-1439
297	Nephrolepis rivularis (Vahl) Mett. ex Krug	P*	CH	Nt	184
298	Nephrolepis undulata (Afzel. ex Sw.) J. Sm.	T, Q**, P	GS, CH	Cos	1162-1758
XXV	ONOCLEACEAE
299	Onocleopsis hintonii F. Ballard	H	CH	M	1560
XXVI	OPHIOGLOSSACEAE
300	Botrychium minganense Vict.	N	LC	Na	1160
301	Botrypus virginianus (L.) Michx.	N, T, S, Q, H, P	GS, CH	Cos	641-2511
302	Cheiroglossa palmata (L.) C. Presl	P	CH	Nt	866
303	Ophioglossum crotalophoroides Walter	Q, P	CH	A	1471-1724
304	Ophioglossum engelmannii Prantl	H, P**	CH	A	1424-1698
305	Ophioglossum nudicaule L.f.	P	CH	A	1087
306	Ophioglossum polyphyllum A. Braun	N*, S	LO	Cos	1887-2321
307	Ophioglossum reticulatum L.	T, S, Q, P**	GS, CH	Cos	661-1769
308	Ophioglossum vulgatum L.	H	CH	Cos	2002-2115
309	Sceptridium decompositum (Mart. & Gal.) Lyon	T, S, Q, H, P	GS, CH	M	866-2046
310	Sceptridium schaffneri (Underw.) Lyon	P	CH	Nt	1454-1587
XXVII	OSMUNDACEAE
311	Osmunda spectabilis Willd.	T*, H, P, V	ST, CH	A	866-1935
312	Osmundastrum cinnamomeum (L.) C. Presl	P	CH	A	1395
XXVIII	PLAGIOGYRACEAE
313	Plagiogyria pectinata (Liebm.) Lellinger	H, P, V	CH	Nt	1028-2111
XXIX	POLYPODIACEAE
314	Alansmia cultrata (Bory ex Willd.) Moguel & M. Kessler	H*	CH	Nt	1028-1605
315	Alansmia elastica (Bory ex Willd.) Moguel & M. Kessler	P*	CH	Cos	866-1094
316	Ascogrammitis anfractuosa (Kunze ex Klotzsch) Sundue	H	CH	Nt	1358
317	Campyloneurum acutum A. Rojas	Q	CH	M	1254
318	Campyloneurum amphostenon (Kunze ex Klotzsch) Fée	H, P, V	CH	Nt	866-2242
319	Campyloneurum angustifolium (Sw.) Fée	T, S, Q, H, P, V	LO, GS, ST, CH	Nt	109-2511
320	Campyloneurum ensifolium (Willd.) J. Sm.	T*	GS	M	1874
321	Campyloneurum madrense A. Rojas	P	CH	Mx	736
322	Campyloneurum phyllitidis (L.) C. Presl	S, Q, H, P	CH	Nt	228-1724
323	Campyloneurum repens (Aubl.) C. Presl	P*	CH	Nt	402
324	Campyloneurum serpentinum (Christ) Ching	P*	CH	Nt	866
325	Campyloneurum tenuipes Maxon	Q, P	CH	M	857-2475
326	Campyloneurum xalapense Fée	Q, H, P, V	CH	M	745-2475
327	Ceradenia oidiophora (Mickel & Beitel) A. R. Sm.	P*	CH	M	1424
328	Cochlidium linearifolium (Desv.) Maxon ex C. Chr.	H*, P*	CH	Nt	866-2201
329	Cochlidium serrulatum (Sw.) L. E. Bishop	P	CH	Cos	866-2111
330	Galactodenia delicatula (M. Martens & Galeotti) Sundue & Labiak	H	CH	Nt	1772
331	Lellingeria apiculata (Kunze ex Klotzsch) A.R.Sm. & R.C.Moran	H*	CH	Nt	1191
332	Melpomene leptostoma (Fée) A. R. Sm. & R. C. Moran	H, P	CH	M	866-1492
333	Melpomene moniliformis (Lag. ex Sw.) A. R. Sm. & R. C. Moran	H, P	CH	Nt	1028-1454
334	Melpomene pilosissima (M. Martens & Galeotti) A. R. Sm. & R. C. Moran	H, P**	CH	Nt	866-2201
335	Melpomene xiphopteroides (Liebm.) A. R. Sm. & R. C. Moran	P*	CH	Nt	866-1424
336	Microgramma nitida (J. Sm.) A. R. Sm.	S, Q, H, P	LO, GS, CH	Nt	83-1439
337	Moranopteris taenifolia (Jenman) R.Y.Hirai & J.Prado	P*	CH	Nt	862
338	Niphidium crassifolium (L.) Lellinger	H, P	CH	Nt	558-1758
339	Pecluma alfredii (Rosenst.) M. G. Price	T, Q, H, P	GS, CH	M	792-2475
340	Pecluma atra (A. M. Evans) M. G. Price	Q, H, P	CH	M	319-2475
341	Pecluma bourgeauana (E. Fourn) L. A. Triana	T, Q, P	GS, CH	Nt	820-1874
342	Pecluma dispersa (A. M. Evans) M. G. Price	T, S, H, P*, V	GS, CH	Nt	233-1841
343	Pecluma divaricata (E. Fourn.) Mickel & Beitel	P*	CH	Nt	1421
344	Pecluma hartwegiana (Hook.) F. C. Assis & Salino	T, Q, H, P	GS, ST, CH	M	912-2023
345	Pecluma liebmannii (C. Chr.) A. R. Sm. & Carv.-Hern.	T*	GS, CH	Mx	1028-1993
346	Pecluma longepinnulata (E. Fourn.) F. C. Assis & Salino	Q, H, P	CH	M	601-2111
347	Pecluma struthionis (L.) Boudrie, Cremers & Viane	T, S, Q, H, P, V	LO, GS, ST, CH	Nt	109-2475
348	Pecluma sursumcurrens (Copel.) M. G. Price	Q, H, P	CH	M	1028-2046
349	Phlebodium decumanum (Willd.) J. Sm.	T*, S, H*	ST, CH	Nt	319-912
350	Phlebodium pseudoaureum (Cav.) Lellinger	T, S, Q, H, P, V	LO, ST, CH	Nt	109-2511
351	Pleopeltis acicularis (Weath.) A. R. Sm. & T. Krömer	Q, H, P, V	CH	M	226-2511
352	Pleopeltis angusta Humb. & Bonpl. ex Willd.	H*	CH	M	2201
353	Pleopeltis astrolepis (Liebm.) E. Fourn.	Q, H, P, V	CH	Nt	319-2126
354	Pleopeltis crassinervata (Fée) T. Moore	T, Q, H, P, V	GS, CH	M	497-2446
355	Pleopeltis cryptocarpos (Fée) A.R.Sm. & Tejero	Q, P	CH	M	854-2046
356	Pleopeltis fallacissima (Maxon) A. R. Sm. & Tejero	N	GS	End	969-1978
357	Pleopeltis fallax (Schltdl. & Cham.) Mickel & Beitel	Q, P, V	CH	M	479-1724
358	Pleopeltis furfuracea (Schltdl. & Cham.) A. R. Sm. & Tejero	Q, H, P	CH	M	479-2475
359	Pleopeltis guttata (Maxon) E. G. Andrews & Windham	C, N, T, Z, S, G, Q, H, P	LC, PS, ST, LO, GS, CH	Mx	1471-3110
360	Pleopeltis lepidotricha (Fée) A. R. Sm. & Tejero	Q**, H, P, V	CH	M	866-2446
361	Pleopeltis madrensis (J. Sm.) A. R. Sm. & Tejero	T**, Q, H, P	ST, CH	Mx	912-2913
362	Pleopeltis mexicana (Fée) Mickel & Beitel	T, S, Q, H, P, V	LO, GS, SC, ST, CH	M	494-2475
363	Pleopeltis michauxiana (Weath.) Hickey & Sprunt	T, S, P	LO, GS, ST, CH	A	866-1874
364	Pleopeltis platylepis (Mett. ex Kuhn) A. R. Sm. & Tejero	Q, H	CH	Nt	2109-2475
365	Pleopeltis plebeia (Schltdl. & Cham.) A. R. Sm. & Tejero	T, S, Q, H, P, V	LO, GS, SC, ST, CH	M	664-2511
366	Pleopeltis polylepis (Roemer ex Kunze) T. Moore	C, N, T, S, Q, H, P, V	LC, PS, LO, GS, SC, CH	Mx	453-2786
367	Pleopeltis polypodioides (L.) E. G. Andrews & Windham	N, T, S, G, Q, H, P, V	LC, PS, GS, SC, CH	Reg	109-2511
368	Pleopeltis remota (Desv.) A.R.Sm.	P*	CH	Nt	1649
369	Pleopeltis rzedowskiana (Mickel) A.R. Sm. & Tejero	Q*, H*	CH	Mx	1543
370	Pleopeltis thyssanolepis (A. Braun ex Klotzsch) E. G. Andrews & Windham	T**, Z, S, G, Q, H, P, V	ST, LO, GS, SC, CH	A	973-2816
371	Pleopeltis villagranii (Copel.) A. R. Sm. & Tejero	Q, H, P	CH	Mx	680-1486
372	Pleopeltis ×gracilis A. Rojas & Tejero	P	CH	End	1159
373	Pleopeltis ×melanoneuron Mickel & Beitel	P*	CH	Mx	866
374	Pleopeltis ×pueblensis A.B. Cerón & Tejero	P	CH	End	2165
375	Polypodium arcanum Maxon	N, T, S, Q, H, P	LO, GS, CH	Mx	762-2511
376	Polypodium colpodes Kunze	T, Q, P	GS, CH	Nt	1052-2111
377	Polypodium conterminans Liebm.	Q, H, P	CH	M	1327-2511
378	Polypodium eatonii Baker	P	CH	Mx	1424-1471
379	Polypodium echinolepis Fée	H, P	CH	Nt	558-1605
380	Polypodium fraternum Schltdl. & Cham.	Q, H, P	CH	Nt	876-2446
381	Polypodium martensii Mett.	N, T, S, G, Q, H, P	LO, GS, CH	Mx	1052-2517
382	Polypodium plesiosorum Kunze	N, T, S, Q, H, P, V	LC, PS, LO, GS, SC, CH	Nt	453-2786
383	Polypodium puberulum Schltdl. & Cham.	Q, H, P	CH	M	1028-2511
384	Polypodium rhodopleuron Kunze	Q, H, P, V	CH	M	866-2446
385	Polypodium subpetiolatum Hook.	T, Q, H, P	GS, CH	M	868-2475
386	Serpocaulon falcaria (Kunze) A. R. Sm.	Q**, P	CH	Nt	866-1874
387	Serpocaulon triseriale (Sw.) A. R. Sm.	H, P	CH	Nt	513-1723
388	Stenogrammitis prionodes (Mickel & Beitel) Labiak	H, P	CH	M	1028-1605
389	Terpsichore asplenifolia (L.) A. R. Sm.	P*	CH	Nt	866-1471
XXX	PSILOTACEAE
390	Psilotum flaccidum Wall.	H, P	CH	Cos	866-1676
391	Psilotum nudum (L.) P. Beauv.	T, H*, P*	ST, CH	Cos	912-1471
392	Psilotum ×complanatum Sw.	T, H, P	ST, CH	Nt	912-1770
XXXI	PTERIDACEAE
393	Acrostichum danaeifolium Langsd. & Fisch.	S	CH	Nt	650
394	Adiantopsis radiata (L.) Fée	T, S, H, P	GS, CH	Nt	184-1454
395	Adiantum amplum C. Presl	P, V	CH	Nt	1424-1513
396	Adiantum andicola Liebm.	G, Q, H, P, V	CH	Nt	931-2511
397	Adiantum braunii Mett. ex Kuhn	T, Q, H, V	GS, CH	Nt	509-2475
398	Adiantum capillus-veneris L.	C, N, T, S, G, Q, H, P	LC, PS, LO, GS, ST, CH	Cos	142-2875
399	Adiantum concinnum Humb. & Bonpl. Ex Willd.	T, S, Q, H, P	LO, ST, CH	Nt	319-2475
400	Adiantum feei T. Moore ex Fée	T, Q, P**	GS, CH	M	1051-1874
401	Adiantum latifolium Lam.	P*	CH	Nt	866
402	Adiantum oaxacanum Mickel & Beitel	P*	CH	Mx	866
403	Adiantum pulverulentum L.	P*	CH	Nt	866
404	Adiantum raddianum C. Presl	P	CH	Nt	1454
405	Adiantum tenerum Sw.	N, T, S, Q, H, P, V	LC, GS, ST, CH	Nt	57-1676
406	Adiantum tetraphyllum Humb. & Bonpl. ex Willd.	P	CH	Nt	294-1424
407	Adiantum thalictroides Willd. ex Schltdl.	T, Q, H, P, V	PS, GS, CH	Cos	280-2575
408	Adiantum trapeziforme L.	T, S, Q, H, P	GS, ST, CH	M	158-1874
409	Adiantum tricholepis Fée	C, N, T, S, Q, H, V	LC, GS, ST, CH	A	57-1654
410	Aleuritopteris mexicana Hada	T, S, Q, H, P	LO, GS, ST, CH	Nt	319-2511
411	Anogramma leptophylla (L.) Link	H*, P*	CH	Cos	849-1887
412	Argyrochosma delicatula (Maxon & Weath.) Windham	N	LC	Na	1160
413	Argyrochosma formosa (Liebm.) Windham	N, T, S, G, Q, H	PS, LO, GS, CH	M	969-2446
414	Argyrochosma incana (C. Presl) Windham	C, N, T, Z, Q, H	LC, LO, GS, CH	Nt	300-3110
415	Argyrochosma limitanea (Maxon) Windham	N, T, Q	LC, PS, GS, CH	Na	789-2283
416	Argyrochosma microphylla (Mett. ex Kuhn) Windham	C, N, S**	LC, PS, LO, GS	Na	670-1978
417	Argyrochosma pallens (Weath. ex R. M. Tryon) Windham	H	CH	Mx	2009
418	Argyrochosma palmeri (Baker) Windham	Q**, H	CH	Reg	2446-3123
419	Aspidotis meifolia (D. C. Eaton) Pic. Serm.	C, N, T, Q, H	LC, PS, GS, ST, CH	Mx	472-1917
420	Astrolepis cochisensis (Goodd.) D. M. Benham & Windham	C, N, T, D, Z**, S**	LC, SP, PS, ST, LO, GS, ST	Na	912-2574
421	Astrolepis crassifolia (T. Moore & Houlston) D. M. Benham & Windham	T, S, Q, H, P	LO, GS, ST, CH	M	912-2511
422	Astrolepis integerrima (Hook.) D. M. Benham & Windham	C, N, T, D, Z, S, G, Q, H, P	LC, ST, LO, GS, ST, CH	Na	589-2786
423	Astrolepis laevis (M. Martens & Galeotti) Mickel	T, Q, H, P	LO, GS, CH	M	919-2786
424	Astrolepis obscura J. Beck & Windham	Q	CH	Mx	1173-1474
425	Astrolepis sinuata (Lag. ex Sw.) D. M. Benham & Windham	C, N, T, Z, S, Q, H, P, V	LC, PS, ST, LO, GS, ST, CH	A	472-2475
426	Bommeria ehrenbergiana (Klotzsch) Underw.	Q, H, P	CH	Mx	866-2446
427	Bommeria hispida (Mett. ex Kuhn) Underw.	C, T**, Z, S, Q**, H	ST, LO, GS, CH	Na	919-2206
428	Bommeria pedata (Sw.) E. Fourn.	T*, Q, P	ST, CH	M	912-1770
429	Bommeria subpaleacea Maxon	G, H	CH	Mx	1314-2320
430	Ceratopteris pteridoides (Hook.) Hieron.	T*	GS	Cos	258
431	Cheiloplecton rigidum (Sw.) Fée	N, T, S, Q, H, P	LO, GS, ST, CH	M	509-2475
432	Doryopteris palmata (Willd.) J. Sm.	H*, P*	CH	Nt	680-1605
433	Gaga angustifolia (Kunth) Fay-Wei Li & Windham	T, Q	GS, ST, CH	Nt	912-1130
434	Gaga apiacea (Mickel) Fay-Wei Li & Windham	N, T	GS	End	1978-2063
435	Gaga arizonica (Maxon) Fay-Wei Li & Windham	T, Q	ST, CH	Na	912-2220
436	Gaga chaerophylla (M. Martens & Galeotti) Fay-Wei Li & Windham	Q*	CH	M	2475
437	Gaga complanata (A. R. Sm.) Fay W. Li & Windham	V	CH	M	2126
438	Gaga cuneata (Kaulf. ex Link) Fay-Wei Li & Windham	H, P	CH	Nt	1384-1704
439	Gaga decomposita (M. Martens & Galeotti) F.W. Li & Windham	Q*, H*	CH	Mx	1092-2475
440	Gaga hintoniorum (Mendenh & Nesom) Fay-Wei Li & Windham	N	LO, GS	End	854-2260
441	Gaga hirsuta (Link) Fay-Wei Li & Windham	T**, S, Q, H, P	LO, GS, CH	M	1052-2446
442	Gaga kaulfussii (Kunze) Fay-Wei Li & Windham	N, T, S, Q, H, P	LC, GS, ST, CH	A	912-2646
443	Gaga marginata (Kunth) Fay-Wei Li & Windham	S, Q, H, P	LO, CH	Nt	1028-2575
444	Gaga pellaeopsis (Mickel) Fay-Wei Li & Windham	T	GS	Mx	1874
445	Gaga purpusii (T. Reeves) Fay-Wei Li & Windham	S, Q, H	LO, CH	Mx	1254-2220
446	Gastoniella chaerophylla (Desv.) Li Bing Zhang & Liang Zhang	H*	CH	Nt	1497
447	Hemionitis leucopoda (Link) Christenh.	N, T, D, S, Q, H	LC, PS, ST, LO, GS, ST, CH	Na	472-2475
448	Hemionitis palmata L.	T, S, Q, H, P	ST, CH	Nt	109-1724
449	Llavea cordifolia Lag.	N, T, Q, H, P, V	LC, PS, GS, ST, CH	M	509-2511
450	Mildella fallax (M. Martens & Gaelotti) Nesom	N, T, Q, H, P	LC, GS, ST, CH	M	300-2511
451	Mildella intramarginalis (Kaulf. ex Link) Trevis.	N, T, S, Q, H, P, V	LC, LO, GS, ST, CH	Nt	833-2475
452	Myriopteris aemula (Maxon) Grusz & Windham	N, T, S, Q, H	LC, PS, GS, ST, CH	Na	79-2475
453	Myriopteris alabamensis (Buckley) Grusz & Windham	C, N, T, S, Q, H, P	SB, LC, PS, LO, GS, SC, CH	A	143-2475
454	Myriopteris allosuroides (Mett.) Grusz & Windham	Z, Q, H	ST, CH	Mx	2009-2646
455	Myriopteris aurea (Poir.) Grusz & Windham	N, T, S, Q, H, P, V	LC, LO, GS, ST, CH	A	545-2746
456	Myriopteris chipinquensis (Knobloch & Lellinger) Grusz & Windham	N	GS	End	1006-1899
457	Myriopteris cucullans (Fée) Grusz & Windham	Q, H, P	CH	M	228-2913
458	Myriopteris gracilis Fée	N**	LC	Na	1160
459	Myriopteris jamaicensis (Maxon) Grusz & Windham	N, H	LC, CH	Nt	1160-2009
460	Myriopteris lendigera (Cav.) Fée	T, S, Q, H, P, V	LO, GS, CH	Nt	1129-2305
461	Myriopteris lindheimeri (Hook.) J. Sm.	Q, H	CH	Na	1183-2009
462	Myriopteris marsupianthes Fée	Q*, H, P	CH	Mx	1471-2913
463	Myriopteris maxoniana (Mickel) Grusz & Windham	T	GS	End	902
464	Myriopteris mexicana (Davenp.) Grusz & Windham	C, Z, S, G	LC, ST, LO, CH	M	1738-2575
465	Myriopteris microphylla (Sw.) Grusz & Windham	N, T, S, Q, H, P	LC, LO, GS, ST, CH	A	156-2109
466	Myriopteris myriophylla (Desv.) Grusz & Windham	Z, S, Q, H, P	ST, LO, CH	Nt	1052-2816
467	Myriopteris notholaenoides (Desv.) Grusz & Windham	N, T, Z, S, Q, H, P	LC, ST, LO, GS, CH	A	866-2786
468	Myriopteris pringlei (Davenp.) Grusz & Windham	H	CH	Na	2009
469	Myriopteris rufa Fée	C, N, T, Z, Q, H	LC, PS, ST, LO, GS, ST, CH	A	789-2502
470	Myriopteris scabra (C. Chr.) Grusz & Windham	C, N, T, D, Z, Q, H**	LC, ST, LO, GS, CH	Na	561-2306
471	Myriopteris tomentosa (Link) Fée	N, T, H, P	LC, PS, LO, GS, ST, CH	Na	453-2507
472	Myriopteris windhamii Grusz	T, H	LO, GS, CH	Na	1129-2150
473	Myriopteris wrightii (Hook.) Grusz & Windham	C	SB, LC	Na	1040-1079
474	Notholaena affinis (Mett.) Hook. ex T. Moore	Q, H	CH	Nt	1183-2336
475	Notholaena aliena Maxon	C, T	LC, GS, SC	Na	494-967
476	Notholaena aschenborniana Klotzsch	C, N, T, S, Q, H	LC, SP, PS, LO, GS, CH	Na	677-2885
477	Notholaena brachycaulis Mickel	N	LC	End	523
478	Notholaena brachypus (Kunze) J. Sm.	T*	ST	M	912
479	Notholaena brevistipes Mickel	N*, T	LC, ST	End	497-912
480	Notholaena bryopoda Maxon	C, N, S**	LC, SP, LO, GS	Reg	1145-2260
481	Notholaena candida (M. Martens & Galeotti) Hook.	C, N, T, Q, H	LC, PS, GS, ST, CH	M	300-2475
482	Notholaena galeottii Fée	T**, Q, H	GS, CH	M	1052-2475
483	Notholaena grayi Davenp.	C, S, H	LC, CH	Na	593-1280
484	Notholaena greggii (Mett. ex Kuhn) Maxon	C, D	LC, ST	Na	1268-2682
485	Notholaena jacalensis Pray	H	CH	End	2109
486	Notholaena leonina Maxon	N	LC	End	1160
487	Notholaena neglecta Maxon	C, N, T**	LC, SP, PS, GS	Na	383-2024
488	Notholaena rigida Davenp.	N, Q**	LC, CH	Mx	1160-1254
489	Notholaena schaffneri (E. Fourn.) Underw. ex Davenp.	T, S, Q*	LO, GS, CH	Na	485-1657
490	Notholaena standleyi Maxon	C, T, Z**	LC, PS, ST, GS	Na	1110-2147
491	Notholaena sulphurea (Cav.) J. Sm.	C, N, T, S, Q, H, P	LC, LO, GS, CH	Nt	860-2475
492	Pellaea atropurpurea (L.) Link	C, N, T, Z**, S**, H	LC, PS, ST, LO, GS, CH	A	472-2502
493	Pellaea cordifolia (Sessé & Moc.) A. R. Sm.	C, Z, H, P	LC, ST, CH	Na	2009-2816
494	Pellaea intermedia Mett. ex Kuhn	C, N, T, Z	LC, PS, ST, GS	Na	670-2322
495	Pellaea notabilis Maxon	N, T	GS, SC	End	494-1516
496	Pellaea oaxacana Mickel & Beitel	Q*	CH	M	967-1724
497	Pellaea ovata (Desv.) Weath.	N, T, Q, H, P	LC, PS, GS, ST, CH	A	208-2446
498	Pellaea ribae Mendoza & Windham	S	LO	End	1107-1310
499	Pellaea sagittata (Cav.) Link	T**, H	GS, CH	A	2109-3004
500	Pellaea ternifolia (Cav.) Link subsp. ternifolia	T, S, H, P	LO, ST, CH	Nt	912-2283
501	Pellaea villosa (Windham) Windham & Yatsk.	C, H	LC, CH	Na	1298-2568
502	Pellaea zygophylla (Riddell) P.J.Alexander	C, N, T, S, P*	LC, LO, GS, SC, CH	Na	753-1454
503	Pityrogramma calomelanos (L.) Link	T, S, Q, H, P	GS, CH	Nt	158-2332
504	Pityrogramma ebenea (L.) Proctor	Q, H, P	CH	Nt	1162-2511
505	Pityrogramma trifoliata (L.) R. M. Tryon	Q, H, P	CH	Nt	251-2446
506	Polytaenium feei (W. Schaffn. ex Fée) Maxon	P*	CH	Nt	866
507	Pteris altissima Poir.	H, P, V	CH	Nt	167-1486
508	Pteris cretica L.	N, T, S, Q, H, P	LC, PS, LO, GS, CH	I	453-2446
509	Pteris grandifolia L.	Q, H, P, V	CH	Nt	167-1724
510	Pteris longifolia L.	Q, H, P	GS, CH	Nt	319-2475
511	Pteris muricella Fée	H, P	CH	Nt	866-1454
512	Pteris orizabae M. Martens & Galeotti	Q, H, P, V	CH	M	1028-1724
513	Pteris podophylla Sw.	P	CH	Nt	866-1471
514	Pteris pulchra Schltdl. & Cham.	Q, H, P	CH	Nt	184-1724
515	Pteris pungens Willd.	P*	CH	Nt	866-1162
516	Pteris quadriaurita Retz.	T, S, Q, H, P*	GS, ST, CH	Nt	479-2475
517	Pteris vittata L.	N, H*, P*	LC, GS, CH	I	453-1605
518	Scoliosorus ensiformis (Hook.) T. Moore	H*, P V	CH	M	866-2111
519	Vittaria bradeorum Rosenst.	H, P	CH	A	774-1424
520	Vittaria flavicosta Mickel & Beitel	P	CH	M	762-1471
521	Vittaria graminifolia Kaulf.	T, Q, H, P, V	GS, ST, CH	A	601-2111
522	Vittaria lineata (L.) Sm.	S*, P*	CH	A	299-1424
523	Ynesmexia seemannii (Hook.) Fauskee & Windham	T, Q	ST, CH	Mx	912-1474
XXXII	SACCOLOMATACEAE
524	Saccoloma inaequale (Kunze) Mett.	P	CH	Nt	866-1471
XXXIII	SALVINIACEAE
525	Azolla cristata Kaulf	H, P	CH	A	1574-2111
526	Azolla filiculoides Lam.	G	CH	A	1477
XXXIV	SCHIZAEACEAE
527	Schizaea elegans (Vahl) Sw.	P	CH	Nt	414
XXXV	TECTARIACEAE
528	Tectaria heracleifolia (Willd.) Underw.	N, T, S, Q, H, P, V	LC, PS, GS, ST, CH	A	89-2475
529	Tectaria mexicana (Fée) C.V. Morton	P	CH	Nt	497
530	Tectaria transiens (C. V. Morton) A. R. Sm.	Q	CH	Nt	1254-2475
XXXVI	THELYPTERIDACEAE
531	Amauropelta atrovirens (C. Chr.) Salino & T.E. Almeida	H, P*	CH	Nt	1028-1424
532	Amauropelta balbisii (Spreng.) O. Alvarez	P	CH	Nt	1421
533	Amauropelta cheilanthoides (Kunze) Á. Löve & D. Löve	H**, P	CH	Nt	866-1454
534	Amauropelta concinna (Willd.) Pic. Serm.	N, T**, Q, H, P	GS, ST, CH	Nt	319-2475
535	Amauropelta diplazioides (Desv.) Pic.Serm.	Q, H**, P	CH	Nt	866-1724
536	Amauropelta melanochlaena (C. Chr.) Salino & T. E. Almeida	P	CH	M	1294-1454
537	Amauropelta mucosa (A.R. Sm.) Á. Löve & D. Löve	P	CH	Mx	1258-1874
538	Amauropelta oligocarpa (Humb. & Bonpl. ex Willd.) Pic. Serm.	T, Q, H, P	GS, ST, CH	Nt	319-2109
539	Amauropelta pilosohispida (Hook.) A.R. Sm.	P	CH	Nt	866-1688
540	Amauropelta pilosula (Klotzsch & H. Karst. ex Mett.) Á. Löve & D. Löve	Q, H, P	CH	Nt	866-2511
541	Amauropelta resinifera (Desv.) Pic. Serm.	T, Q**, P	GS, CH	Nt	727-2180
542	Amauropelta rudis (Kunze) Pic. Serm.	N, H, P, V	LC, CH	Nt	833-2511
543	Amauropelta scalaris (Christ) Á. Löve & D. Löve	P	CH	Nt	866
544	Christella dentata (Forssk.) Brownsey & Jermy	T*, Q, H*, P	GS, CH	I	228-2475
545	Christella hispidula (Decne.) Holttum	T, H, P	GS, ST, CH	Cos	319-2009
546	Cyclosorus interruptus (Willd.) H. Itô	H	CH	Cos	325
547	Goniopteris blanda (Fée) Salino & T.E. Almeida	Q, H, P, V	CH	M	757-1724
548	Goniopteris hatchii (A.R. Sm.) Á. Löve & D. Löve	P*	CH	M	866
549	Goniopteris imbricata (Liebm.) Á. Löve & D. Löve	H*, P	CH	M	319-1424
550	Goniopteris obliterata (Sw.) C. Presl	P	CH	Nt	184-866
551	Goniopteris paucipinnata (Donn. Sm.) Salino & T.E. Almeida	P*	CH	M	866-1471
552	Goniopteris praetermissa (Maxon) Salino & T.E. Almeida	P*	CH	Nt	866
553	Goniopteris schaffneri (Fée) Salino & T.E. Almeida	T, S, Q, H, P	GS, CH	End	101-1874
554	Goniopteris tetragona (Sw.) C. Presl	S, Q, H, P	CH	Nt	143-1724
555	Goniopteris toganetra (A.R. Sm.) A. Löve & D. Löve	H**, P	CH	M	1092
556	Leptogramma pilosa (M.Martens & Galeotti) Underw.	Q, H, P	CH	M	911-2511
557	Macrothelypteris torresiana (Gaudich.) Ching	Q, H*, P*, V	CH	I	228-2094
558	Meniscium serratum Cav.	P	CH	Nt	184
559	Pelazoneuron albicaule (Fee) A.R.Sm. & S.E. Fawc.	P	CH	Mx	1471
560	Pelazoneuron kunthii (Desv.) A.R.Sm. & S.E.Fawc.	Q**, H, P	CH	A	319-2446
561	Pelazoneuron lanosum (C.Chr.) A.R. Sm. & S.E. Fawc.	P**, V	CH	Reg	833-1387
562	Pelazoneuron ovatum (R.P. St. John) A.R.Sm. & S.E. Fawc.	C, N, T, S, Q, H, P	LC, GS, ST, CH	A	142-2475
563	Pelazoneuron patens (Sw.) A.R.Sm. & S.E. Fawc.	N, Q, H, P, V	LC, CH	Nt	176-1724
564	Pelazoneuron puberulum (Baker) A.R.Sm. & S.E.Fawc.	T, Q, H, P, V	GS, ST, CH	Nt	433-2475
XXXVII	WOODSIACEAE
565	Physematium mexicanum (Fée) comb.ined.	T**, Q, H	GS, CH	Mx	1593-2475
566	Physematium molle Kaulf.	Q, H, P	CH	M	1384-2511
567	Physematium neomexicanum (Windham) Li Bing Zhang, N.T.Lu & X.F.Gao	C, N	LC, GS	Na	1182-1978

## Sheet: Excluded names
The checklist corresponds to the species mentioned in the literature cited for this study. Since herbarium material is unavailable or lacks adequate reference, it was not possible to verify it. In general, these are names, synonyms, or species not found naturally in the SMOR. These records were compared with specialized literature, including Mickel & Smith (2004), Hassler (2025), and Villaseñor (…
Families	Excluded names
Anemiaceae	Anemia mexicana Klotzsch var. makrinii (Maxon) Mickel
	Anemia oblongifolia (Cav.) Sw.
	Anemia pastinacaria Moritz ex Prantl
	Anemia recondita Mickel
	Anemia speciosa C. Presl
Aspleniaceae	Asplenium barbaense Hieron.
	Asplenium fibrillosum Pringle & Davenp. ex Davenp.
	Asplenium harrisii Jenman
	Asplenium heterochroum Kunze
	Asplenium sessilifolium var. occidentale A.R. Smith
Athyriaceae	Diplazium cristatum (Desr.) Alston
Blechnaceae	Blechnum procerum (Forst. F.) Sw.
	Woodwardia radicans L.
Dryopteridaceae	Elaphoglossum dissitifrons Mickel
	Elaphoglossum linden (Bory ex Fée) Moore
	Elaphoglossum obovatum Mickel
	Elaphoglossum tejeroanum (Liebm) Mickel
	Elaphoglossum yourkeorum Mickel
	Megalastrum atrogriseum (C. Chr.) A. R. Sm. & R. C. Moran
	Megalastrum galeottii (M. Martens) R. C. Moran & J. Prado
	Megalastrum pulverulentum (Poir.) A.R. Sm. & R.C. Moran
	Megalastrum subincisum (Willd.) A. R. Sm. & R. C. Moran
	Polystichum mickelii A.R. Sm.
Ephedraceae	Ephedra compacta Rose
Hymenophyllaceae	Hymenophyllum brevistipes Liebm.
	Hymenophyllum helicoideum Sodiro
	Hymenophyllum polyanthos Sw.
	Hymenophyllum ciliatum Sw. (colecto mixta Hymenophyllum trapezoidale Liebm. e Hymenophyllum polyanthos (Sw.) Sw.)
	Trichomanes hymenoides Hedw.
Lycopodiaceae	Lycopodium dichotomum Jacq.
	Lycopodium linifolium L.
	Phlegmariurus mexicanus (Herter) B.Øllg.
Marattiaceae	Marattia alata Sm.
Marsileaceae	Marsilea deflexa A. Braun
Polypodiaceae	Alansmia senilis (Fée) Moguel & M. Kessler
	Cochlidium serrulatum (Sw.) L. E. Bishop
	Microgramma lycopodioides (L.) Copel.
	Parapolystichum effusum (Sw.) Ching subsp. dilatatum (Tindale)
	Pecluma consimilis (Mett.) M. G. Price
	Pecluma cyathicola Copel.
	Pecluma ferruginea (M. Martens & Galeotti) M.G. Price
	Pecluma ptilodom (Kunze) Price var. bourgaeana (E.Fourn.) A.R.Sm.
	Pecluma ptilodon (Kunze) M.G. Price
	Phlebodium decumanum (Willd.) J. Sm.
	Phymatosorus grossus (Langsd. & Fisch.) Brownlie
	Pleopeltis bradeorum (Rosenst.) A.R. Sm. & Tejero
	Polypodium ferruginea (Martens et Galeotti) Mickel
Pteridaceae	Bommeria elegans (Davenp.) Ranker & Haufler
	Hemionitis pinnatifida Baker in Hooker & Baker
	Myriopteris marsupianthes Fée
	Pellaea mucronata (D.C.Eaton) D.C.Eaton
	Pellaea oaxacana Mickel & Beitel
	Pteris biaurita L.
	Pteris stenophylla Wall. ex Hook. & Grev.
	Vittaria bradeorum Rosenst.
Selaginellaceae	Selaginella rzedowskii Lorea-Hem.
	Selaginella sertata Spring
	Selaginella tenella (P. Beauv.) Spring
Thelypteridaceae	Amauropelta struthiopteroides (C. Chr.) Salino & T.E. Almeida
	Thelypteris melanochlaena (C. Chr.) C. F. Reed
